# Supplementary material for: In Ovo Vaccination with Recombinant Herpes Virus of the Turkey-Laryngotracheitis Vaccine Adjuvanted with CpG-Oligonucleotide Provides Protection against a Viral Challenge in Broiler Chickens
Source: Viruses. 2023 Oct 17;15(10):2103. doi: 10.3390/v15102103 (PMC10612038; doi:10.3390/v15102103)
Supplement: Supplementary file 1 [file viruses-15-02103-s001.zip]

Archive with 1 entries (1 files):
- viruses-2657348-supplementary.pdf
